# Supplementary material for: Reversible immortalisation enables genetic correction of human muscle progenitors and engineering of next‐generation human artificial chromosomes for Duchenne muscular dystrophy
Source: EMBO Mol Med. 2017 Dec 14;10(2):254–75. doi: 10.15252/emmm.201607284 (PMC5801502; doi:10.15252/emmm.201607284)
Supplement: Supplementary file 4 — Source Data for Expanded View and Appendix [file EMMM-10-254-s011.zip]

Archive with 11 entries (10 files):
- Source_Data_EV1.jpg
- Source_Data_EV2.jpg
- Source_Data_EV3.jpg
- Source_Data_S1.jpg
- Source_Data_S5.jpg
- __MACOSX/
- __MACOSX/._Source_Data_EV1.jpg
- __MACOSX/._Source_Data_EV2.jpg
- __MACOSX/._Source_Data_EV3.jpg
- __MACOSX/._Source_Data_S1.jpg
- __MACOSX/._Source_Data_S5.jpg
